# Supplementary material for: Risk Perception among Psychiatric Patients during the COVID-19 Pandemic
Source: Int J Environ Res Public Health. 2022 Feb 24;19(5):2620. doi: 10.3390/ijerph19052620 (PMC8909657; doi:10.3390/ijerph19052620)
Supplement: Supplementary file 1 [file ijerph-19-02620-s001.zip]

Archive with 1 entries (1 files):
- ijerph-1511969-supplementary.pdf
